# Supplementary material for: Haplotype Motif-Based Models for KIR-Genotype Informed Selection of Hematopoietic Cell Donors Fail to Predict Outcome of Patients With Myelodysplastic Syndromes or Secondary Acute Myeloid Leukemia
Source: Front Immunol. 2021 Jan 19;11:584520. doi: 10.3389/fimmu.2020.584520 (PMC7851088; doi:10.3389/fimmu.2020.584520)
Supplement: Supplementary file 1 [file DataSheet_1.zip]

Archive with 3 entries (3 files):
- Table S1.DOC
- Table S2A.DOC
- Table S2B.DOC
